# Supplementary material for: A Theoretical Investigation into the Homo- and Hetero-leptic Cu(I) Phosphorescent Complexes Bearing 2,9-dimethyl-1,10-phenanthroline and bis [2-(diphenylphosphino)phenyl]ether Ligand
Source: Materials (Basel). 2022 Oct 17;15(20):7253. doi: 10.3390/ma15207253 (PMC9608084; doi:10.3390/ma15207253)
Supplement: Supplementary file 1 [file materials-15-07253-s001.zip]

Archive with 1 entries (1 files):
- materials-1972768-supplementary.pdf
